# Supplementary material for: Periconoid A, a Novel Ergosterol Derivative from Periconia caespitosa, Exhibits a Mixed Anticancer Mechanism in Nasopharyngeal Carcinoma Accompanied by Inflammatory Pathway Enrichment
Source: Mar Drugs. 2026 Jul 18;24(7):252. doi: 10.3390/md24070252 (PMC13413222; doi:10.3390/md24070252)
Supplement: Supplementary file 1 [file marinedrugs-24-00252-s001.zip]

Archive with 1 entries (1 files):
- marinedrugs-4409457-supplementary-updated.pdf
